# Supplementary material for: Testing a candidate meiotic drive locus identified by pool sequencing
Source: G3 (Bethesda). 2023 Sep 28;13(11):jkad225. doi: 10.1093/g3journal/jkad225 (PMC10627268; doi:10.1093/g3journal/jkad225)
Supplement: jkad225_Supplementary_Data [file jkad225_supplementary_data.zip]

Archive with 4 entries (4 files):
- File_S1_G3-2023-404300.txt
- File_S2_G3-2023-404300.txt
- Table_S1_G3-2023-404300.docx
- Table_S2_G3-2023-404300.xlsx
