# Supplementary material for: Testing a candidate meiotic drive locus identified by pool sequencing
Source: G3 (Bethesda). 2023 Sep 28;13(11):jkad225. doi: 10.1093/g3journal/jkad225 (PMC10627268; doi:10.1093/g3journal/jkad225)
Supplement: jkad225_Supplementary_Data [file jkad225_supplementary_data.zip › File_S1_G3-2023-404300.txt]

LOCUS       p779 = pHD-AttP-dfd-3xP3-mCherry-3R                 9616 bp ds-DNA     circular SYN 30-JUN-2023
DEFINITION  synthetic circular DNA
ACCESSION   .
VERSION     .
KEYWORDS    .
SOURCE      synthetic DNA construct
  ORGANISM  synthetic DNA construct
REFERENCE   1  (bases 1 to 9616)
  AUTHORS   .
  TITLE     Direct Submission
  JOURNAL   Exported Friday, Jun 30, 2023 from SnapGene Viewer 5.2.1
            https://www.snapgene.com
FEATURES             Location/Qualifiers
     source          1..9616
                     /organism="synthetic DNA construct"
                     /mol_type="other DNA"
     misc_feature    1361..2761
                     /label=3R-LA
     misc_feature    2762..2912
                     /label=AttP
     misc_feature    2913..5569
                     /label=Dfd
     misc_feature    5653..5860
                     /label=3xP3
     misc_feature    5884..6594
                     /label=mCherry
     misc_feature    6857..8257
                     /label=3R-RA
     misc_feature    7399
                     /label=SV40
ORIGIN
        1 tttgatcttt tctacggggt ctgacgctca gtggaacgac gcgcgcgtaa ctcacgttaa
       61 gggattttgg tcatgagctt gcgccgtccc gtcaagtcag cgtaatgctc tgcttttacc
      121 aatgcttaat cagtgaggca cctatctcag cgatctgtct atttcgttca tccatagttg
      181 cctgactccc cgtcgtgtag ataactacga tacgggaggg cttaccatct ggccccagcg
      241 ctgcgatgat accgcgagaa ccacgctcac cggctccgga tttatcagca ataaaccagc
      301 cagccggaag ggccgagcgc agaagtggtc ctgcaacttt atccgcctcc atccagtcta
      361 ttaattgttg ccgggaagct agagtaagta gttcgccagt taatagtttg cgcaacgttg
      421 ttgccatcgc tacaggcatc gtggtgtcac gctcgtcgtt tggtatggct tcattcagct
      481 ccggttccca acgatcaagg cgagttacat gatcccccat gttgtgcaaa aaagcggtta
      541 gctccttcgg tcctccgatc gttgtcagaa gtaagttggc cgcagtgtta tcactcatgg
      601 ttatggcagc actgcataat tctcttactg tcatgccatc cgtaagatgc ttttctgtga
      661 ctggtgagta ctcaaccaag tcattctgag aatagtgtat gcggcgaccg agttgctctt
      721 gcccggcgtc aatacgggat aataccgcgc cacatagcag aactttaaaa gtgctcatca
      781 ttggaaaacg ttcttcgggg cgaaaactct caaggatctt accgctgttg agatccagtt
      841 cgatgtaacc cactcgtgca cccaactgat cttcagcatc ttttactttc accagcgttt
      901 ctgggtgagc aaaaacagga aggcaaaatg ccgcaaaaaa gggaataagg gcgacacgga
      961 aatgttgaat actcatattc ttcctttttc aatattattg aagcatttat cagggttatt
     1021 gtctcatgag cggatacata tttgaatgta tttagaaaaa taaacaaata ggggtcagtg
     1081 ttacaaccaa ttaaccaatt ctgaacatta tcgcgagccc atttatacct gaatatggct
     1141 cataacaccc cttgtttgcc tggcggcagt agcgcggtgg tcccacctga ccccatgccg
     1201 aactcagaag tgaaacgccg tagcgccgat ggtagtgtgg ggactcccca tgcgagagta
     1261 gggaactgcc aggcatcaaa taaaacgaaa ggctcagtcg aaagactggg cctttcgccc
     1321 gggctaatta tggggtgtcg cccttcgctg aagcaggtgg cttcattatt ctctacgtct
     1381 tgcagattta ttttggtaaa atgaaatttg ttagtaaaat tattttttaa aggtaattga
     1441 atatgataaa gatcttctaa tgaacaatga attcctaccg ttatgtttga ccaatttgaa
     1501 ggccaattat tattctgatt attgatctga ttactattcc aattataatt caatctattt
     1561 aatatatata ataacgaatc cacggtaatt tattagataa acaaatataa tctttattca
     1621 aataaaatta caagtgtgga agcggagaca atgcatgtct tattcgtaga gcgaaggaat
     1681 taaatctaat cttaagttgc gaagcgaacg cttagcaaac ctttggctga gacttattta
     1741 cttctttatg tgttgagcta aaaaggctct cttatgtatt tctataaatt gagcgctctc
     1801 ttgagtggat cgcgcatgga tactggataa gccaaggatt tgagctgcgt aagcggtttt
     1861 gaccctctgg tgggagtcgc gaatgcggct gcggatgtta atgtctgttg gattgggttc
     1921 cctcttgagt ggatcgctca tgggtactga tcagccgaga acttgagctg cgtaagcggt
     1981 tttcaccttt cggtgggaat aacggattcg gcagcggatg ttaatgttta cattatggat
     2041 ttgttattgt caccagaatt ggggttctta tgttatactt gaatttatga cttatatcct
     2101 aaggcattct atgattttgt gtatggctgt tgctatgtgg tgtgtgtgtg tgtgtgtgtg
     2161 tgtgtgtgtg taagtatatg tagtcaggtg ttatactatg gcacatatgc tactatataa
     2221 tttttctgtc tggaatttac tcgattaaat cttaggttgt ttcgctgatt tttattttca
     2281 ttcctaaatc cataatacct atttgcaaat taggctcgaa agtctatatc gtctcgacac
     2341 tttgccagag catttggcaa gtctggtggg tttagggaaa tgtttcggag attggatcgt
     2401 tcaatccaga aataaaattt ctaaaatgtt cctaaattct aaaatgctcc taattttttt
     2461 atccgtttcc ttggttatat agctatcttt tccatatgtg ttgtttactt cgttgtagaa
     2521 ttctgtaatg gttaagcgac cttgcctaag gatgcttaat tctgattcaa agatatggat
     2581 tggtctttta tatttataaa taaatccaat ttggaaagaa ttgcttgata gaagcttgat
     2641 agaaattgtt cgatagaagc ttaccatatg tatattgaaa ataatagggg ccagtcttgg
     2701 gcgtaaaaac gttttaaaac agactggcat agcgtagata gatattatgg tttctgagat
     2761 ctgcatgcta gcggccgcgg acatatgcac acctgcgatc gtagtgcccc aactggggta
     2821 acctttgagt tctctcagtt gggggcgtag ataacttcgt ataatgtatg ctatacgaag
     2881 ttatcgtacg ggatctaatt caattagaga ctggccgctc tagagaggac cggtccgaaa
     2941 gtcgcgtcgt gaacatatgc agtcaattaa ataaacattt attaaccgag ccactgcaca
     3001 aaagctgtta acaaagccat ttggccattt cagaaaatga aaacgttctc aaaaggtgtt
     3061 cgtgagttag ttgtggaagg ggggtgtcga ggggccagca actgcgaccg agagtgtctc
     3121 tgtgtctctg gacctgaaaa aacggtaatt gatggtcttg gccaggacgg cgagtgcagt
     3181 tgttgctttc gaccagcatg gagcccacat gcatttgcag tcgccctctc tctttctggg
     3241 cgtatcgtcc cactcctgac tggatttcac gcatggaact cggtcggcgt cccgtctggc
     3301 ttgctttaca ctatgagaat agtttataat atccggttaa aaagtgtata taaagaactc
     3361 agatgcacaa cgataagcaa attatattgc taaaaaaaat atatataaaa caaaatgtat
     3421 tcatataaca tttagtatag atatcgctaa ttaatcttaa ctattagaaa atttcttttt
     3481 atttcccttt ttcaatatgt ctccaatgag gactcttcat tcaatcttat tcttcaagtg
     3541 tggattcggt tttttcggcg agtcccaggt tccaatccct cccgggccat atacatagta
     3601 aattcgaatt gaattttggc ggcgcgttca ttaatcatta tttcaatcat gaaacaaatg
     3661 tgctcgcttg gtgctgatgc ttgttgttgt tgttcccatt gcgttgtatc ttgtgaaatt
     3721 ttgttggtgt tctgccagcc ccgcatccat aatcccaaac ccaaccacca tccgaaatcc
     3781 ccatccccat ccccagctcc tccttttcgt tggccatctt cgatgcgctt caaagattga
     3841 taatctctgg gatatcttta aatttaatta gtcacattca taacagaccg ccaggcagcg
     3901 agccgtacca aattacatgt tacagcaaac tgagcctcgc ttttagccat gtttatgctc
     3961 ctcccctttt ccatcagatt ttacatgatg ctcccgtccc gcggcttgat atgtgtgaga
     4021 aactgaattc tccggtctat ggtctccggt ttcttctccg gagctgccgt tcgatatttc
     4081 cctggccctt taatgaaaaa tcgccgttgt tactaattat gattgacaca gacgtaattg
     4141 gaaatttgag caaagcttgt cgaccctacc gcttccatct gagccacttc tggcatttcg
     4201 gcttcgactt cggcagtctt caaaaagttt cactaaatta aatgttttta gctcaaacta
     4261 ttcgaaaaga aaaactttct ttgatggata agcgcaagtt ttgaggggat ttatcaagca
     4321 tggtgtgaaa aatatttaaa gaaagttaag tcaattcctg gacggtataa ttgggtcact
     4381 cgataaaaac tcgtagtgta agatataact tatcgaattt tctaggtctt ttaactttta
     4441 actgaaattt atttgaaata aatatattgt agattaataa cgcaacgaaa aataatctta
     4501 atgtctagta tactagtata ctagacatta atatatttaa cttaagctaa acaaagctga
     4561 attattgtaa gggcttgaca aaaagtatat accatatgta ctttaagaac actaagtgtt
     4621 ccatttgttc tatcgttaag tatgtttgtc cgctaagtat ttataaattt ctcattgcaa
     4681 aaatatgata gataacattt tttacaactt accaaatgat ttaatcaaat taattttctc
     4741 aatcaatcct atcattagat gatttttatt ttcgttttgt tgaaatttta ttacagtcat
     4801 tcacaaaatt atggataatt gcggcgagct tatacaagat gaggttcttg aaaacaatta
     4861 tccatttatt gtggctaatt tgatgactta attacggcat tcggaatgac aaatttctag
     4921 tgatatgtta atactttagt ggcaccttta agttattcga tctaaagggc atcttcccag
     4981 agatcttctc actttcttgc gagaactcga agacatggtt ttgctacaaa aatgcgtaaa
     5041 cagccaacat cattaagctt aattttgagg agatttctta agtttttgga gctaatgcgt
     5101 ggcaattagg ggctcatttc ttccaaccga ctggcggcaa aaagcgatcg atggttcgct
     5161 tttagcccga agcttttaaa tggtctacat gcaacatata tcgccgcgat attccgagtc
     5221 cccatcggag gcttcattat ggtgagttgt gcagcgaaat taaatcaatc agagataatc
     5281 tgtcatggta atgggtgcct gtccagttcc agtatcagct tttttgttta ggccccaaag
     5341 cgatcgagtt ggactcattt aagtgattcg tgtaattatt ttaagcagcc gcagtgtaaa
     5401 tttcgttaaa cattcatctc cgcttagact tggagttcat ctaggcccga tttgggcata
     5461 atatgacagg taaacagttg gaaccggtga taaatagtct aagatatttt gaaccacatt
     5521 taattgtttc gggtctctgg gaaggaggga aggtgactgc aaaactttcg attggtattg
     5581 taaatatgac tttaatgact ataaaagtca aaactggctt taattctgag agacacacac
     5641 tctagtggat ctggatctaa ttcaattaga gactaattca attagagcta attcaattag
     5701 gatccaagct tatcgatttc gaaccctcga ccgccggagt ataaatagag gcgcttcgtc
     5761 tacggagcga caattcaatt caaacaagca aagtgaacac gtcgctaagc gaaagctaag
     5821 caaataaaca agcgcagctg aacaagctaa acaatcggcc tcgaaaacga tccaccggtc
     5881 aacatggtga gcaagggcga ggaggataac atggccatca tcaaggagtt catgcgcttc
     5941 aaggtgcaca tggagggctc cgtgaacggc cacgagttcg agatcgaggg cgagggcgag
     6001 ggccgcccct acgagggcac ccagaccgcc aagctgaagg tgaccaaggg tggccccctg
     6061 cccttcgcct gggacatcct gtcccctcag ttcatgtacg gctccaaggc ctacgtgaag
     6121 caccccgccg acatccccga ctacttgaag ctgtccttcc ccgagggctt caagtgggag
     6181 cgcgtgatga acttcgagga cggcggcgtg gtgaccgtga cccaggactc ctccctgcag
     6241 gacggcgagt tcatctacaa ggtgaagctg cgcggcacca acttcccctc cgacggcccc
     6301 gtaatgcaga agaagaccat gggctgggag gcctcctccg agcggatgta ccccgaggac
     6361 ggcgccctga agggcgagat caagcagagg ctgaagctga aggacggcgg ccactacgac
     6421 gctgaggtca agaccaccta caaggccaag aagcccgtgc agctgcccgg cgcctacaac
     6481 gtcaacatca agttggacat cacctcccac aacgaggact acaccatcgt ggaacagtac
     6541 gaacgcgccg agggccgcca ctccaccggc ggcatggacg agctgtacaa gtaagcgatc
     6601 gcctgatcat aatcagccat accacatggc gcgccttgta gaggttttac ttgctttaag
     6661 gccggccaaa acctcccaca cctccccctg aacctgaaac ataaaatgaa tgttaattaa
     6721 caattgttgt tgttaacttg tttattgcag cttataatgg ttacaaataa agcaatagca
     6781 tcacaaattt cacaaataaa gcattttttt cactgcattc tagttgtggt ttgtccaaac
     6841 tcatcaatgt atcttacgca ggacggatgg atggaaatgg gcaaaagctt gactggcaaa
     6901 aatttctctt aaaatataga tagtaatatc gatatatccc aaaacaatat aaatacattt
     6961 agtaacactg ttgttatgtc tagctttttt ctttctctgc ttcctgcgac aactcattcg
     7021 atcgggcgac ctttgaacat aataaagata aaataataaa gataaaggag cagtgcacag
     7081 taaaacatcc gagacctttc ttgtggtttg attgaactgg acgaaatcgc agttccaaga
     7141 aatttgataa ttccatagaa atgtattagg ttatgggctc agacagctaa gtatagctct
     7201 tgttgatatt actcaatttt catcagaatg aaaataggaa aacaaaatat taaagcctta
     7261 gaaggggaaa aatcgtcaat gtgaacatca cgtagtcgtg gcatagggga catagggcgc
     7321 tgattagcca gtggatatat atttgtggtt ttagcttcaa tgtgcctacg ccacatgagc
     7381 cgcctgtcta ggtgtacgcc caggtatgct acctcagcag cttgtggaac aggaatgttg
     7441 tgtaattctg ggggaaggca ggtctgtcgt tttagcgtga agttagcata tttacttttt
     7501 gtcccgtacg tacgtatgca ccagtcttca agccattttt ccaccagtag caggaggcag
     7561 ggtagcttcg atgtttcctc ggttggcgat ctggaacgag tagcgcggta tcatcgacga
     7621 acgtgtgcgt tgttagctga gagctagtgg gtaaatgtac acaggatgta tacaggatgt
     7681 agatgatagg ggtcagcacg ctgccttggg ggacaccagc gttgatgttg cagtcctggg
     7741 acaaacagtt gtaagatctt acaacgaagg tgcgtttata gagatagaaa tagtgataag
     7801 cagttatatt tattttcaca ggcactgcgt atttctgtcg tgatgcgatt ttgtcgaaag
     7861 ccaaatagtt gcgatagaat tatattgcgc tgattcatat aaacgcgatg aggatttaag
     7921 tttatatttg gagctcggtg atctgatttt ctgccaatct ctgcgcaggc gacgtttttc
     7981 ttagccaaga ttgttttgtt gtttgtaagc ctgtatggct tttcaactgc ttgcggttgc
     8041 tctaggagat taaagatgac acggtagtgg tctgaagata cgtctggcga cgattaagat
     8101 gtgatgagat gacttggaat acttttgact atcgcaaagt cgatttggtc cggcagtttc
     8161 ttggggtcct cttgacagta tgtagatctt cttggaaata cgtagttgag ctttttcctt
     8221 gcgttaataa ttgtacgagt attttaaagt tgcttacggc tcttccgtca atcgagttca
     8281 agggcgacac aaaatttatt ctaaatgcat aataaatact gataacatct tatagtttgt
     8341 attatatttt gtattatcgt tgacatgtat aattttgata tcaaaaactg attttccctt
     8401 tattattttc gagatttatt ttcttaattc tctttaacaa actagaaata ttgtatatac
     8461 aaaaaatcat aaataataga tgaatagttt aattataggt gttcatcaat cgaaaaagca
     8521 acgtatctta tttaaagtgc gttgcttttt tctcatttat aaggttaaat aattctcata
     8581 tatcaagcaa agtgacaggc gcccttaaat attctgacaa atgctctttc cctaaactcc
     8641 ccccataaaa aaacccgccg aagcgggttt ttacgttatt tgcggattaa cgattactcg
     8701 ttatcagaac cgcccagggg gcccgagctt aagactggcc gtcgttttac aacacagaaa
     8761 gagtttgtag aaacgcaaaa aggccatccg tcaggggcct tctgcttagt ttgatgcctg
     8821 gcagttccct actctcgcct tccgcttcct cgctcactga ctcgctgcgc tcggtcgttc
     8881 ggctgcggcg agcggtatca gctcactcaa aggcggtaat acggttatcc acagaatcag
     8941 gggataacgc aggaaagaac atgtgagcaa aaggccagca aaaggccagg aaccgtaaaa
     9001 aggccgcgtt gctggcgttt ttccataggc tccgcccccc tgacgagcat cacaaaaatc
     9061 gacgctcaag tcagaggtgg cgaaacccga caggactata aagataccag gcgtttcccc
     9121 ctggaagctc cctcgtgcgc tctcctgttc cgaccctgcc gcttaccgga tacctgtccg
     9181 cctttctccc ttcgggaagc gtggcgcttt ctcatagctc acgctgtagg tatctcagtt
     9241 cggtgtaggt cgttcgctcc aagctgggct gtgtgcacga accccccgtt cagcccgacc
     9301 gctgcgcctt atccggtaac tatcgtcttg agtccaaccc ggtaagacac gacttatcgc
     9361 cactggcagc agccactggt aacaggatta gcagagcgag gtatgtaggc ggtgctacag
     9421 agttcttgaa gtggtgggct aactacggct acactagaag aacagtattt ggtatctgcg
     9481 ctctgctgaa gccagttacc ttcggaaaaa gagttggtag ctcttgatcc ggcaaacaaa
     9541 ccaccgctgg tagcggtggt ttttttgttt gcaagcagca gattacgcgc agaaaaaaag
     9601 gatctcaaga agatcc
//
