# Supplementary material for: Testing a candidate meiotic drive locus identified by pool sequencing
Source: G3 (Bethesda). 2023 Sep 28;13(11):jkad225. doi: 10.1093/g3journal/jkad225 (PMC10627268; doi:10.1093/g3journal/jkad225)
Supplement: jkad225_Supplementary_Data [file jkad225_supplementary_data.zip › File_S2_G3-2023-404300.txt]

LOCUS       Exported                9625 bp ds-DNA     circular SYN 30-JUN-2023
DEFINITION  synthetic circular DNA
ACCESSION   .
VERSION     .
KEYWORDS    .
SOURCE      synthetic DNA construct
  ORGANISM  synthetic DNA construct
REFERENCE   1  (bases 1 to 9625)
  AUTHORS   .
  TITLE     Direct Submission
  JOURNAL   Exported Friday, Jun 30, 2023 from SnapGene Viewer 5.2.1
            https://www.snapgene.com
FEATURES             Location/Qualifiers
     source          1..9625
                     /organism="synthetic DNA construct"
                     /mol_type="other DNA"
     misc_feature    1361..2761
                     /label=3R-LA
     misc_feature    2762..2912
                     /label=AttP
     misc_feature    2913..5569
                     /label=Dfd
     misc_feature    5653..5860
                     /label=3xP3
     misc_feature    5884..6603
                     /label=eGFP
     misc_feature    6612..6865
                     /label=SV40
     misc_feature    6866..8266
                     /label=3R-RA
ORIGIN
        1 tttgatcttt tctacggggt ctgacgctca gtggaacgac gcgcgcgtaa ctcacgttaa
       61 gggattttgg tcatgagctt gcgccgtccc gtcaagtcag cgtaatgctc tgcttttacc
      121 aatgcttaat cagtgaggca cctatctcag cgatctgtct atttcgttca tccatagttg
      181 cctgactccc cgtcgtgtag ataactacga tacgggaggg cttaccatct ggccccagcg
      241 ctgcgatgat accgcgagaa ccacgctcac cggctccgga tttatcagca ataaaccagc
      301 cagccggaag ggccgagcgc agaagtggtc ctgcaacttt atccgcctcc atccagtcta
      361 ttaattgttg ccgggaagct agagtaagta gttcgccagt taatagtttg cgcaacgttg
      421 ttgccatcgc tacaggcatc gtggtgtcac gctcgtcgtt tggtatggct tcattcagct
      481 ccggttccca acgatcaagg cgagttacat gatcccccat gttgtgcaaa aaagcggtta
      541 gctccttcgg tcctccgatc gttgtcagaa gtaagttggc cgcagtgtta tcactcatgg
      601 ttatggcagc actgcataat tctcttactg tcatgccatc cgtaagatgc ttttctgtga
      661 ctggtgagta ctcaaccaag tcattctgag aatagtgtat gcggcgaccg agttgctctt
      721 gcccggcgtc aatacgggat aataccgcgc cacatagcag aactttaaaa gtgctcatca
      781 ttggaaaacg ttcttcgggg cgaaaactct caaggatctt accgctgttg agatccagtt
      841 cgatgtaacc cactcgtgca cccaactgat cttcagcatc ttttactttc accagcgttt
      901 ctgggtgagc aaaaacagga aggcaaaatg ccgcaaaaaa gggaataagg gcgacacgga
      961 aatgttgaat actcatattc ttcctttttc aatattattg aagcatttat cagggttatt
     1021 gtctcatgag cggatacata tttgaatgta tttagaaaaa taaacaaata ggggtcagtg
     1081 ttacaaccaa ttaaccaatt ctgaacatta tcgcgagccc atttatacct gaatatggct
     1141 cataacaccc cttgtttgcc tggcggcagt agcgcggtgg tcccacctga ccccatgccg
     1201 aactcagaag tgaaacgccg tagcgccgat ggtagtgtgg ggactcccca tgcgagagta
     1261 gggaactgcc aggcatcaaa taaaacgaaa ggctcagtcg aaagactggg cctttcgccc
     1321 gggctaatta tggggtgtcg cccttcgctg aagcaggtgg cttcattatt ctctacgtct
     1381 tgcagattta ttttggtaaa atgaaatttg ttagtaaaat tattttttaa aggtaattga
     1441 atatgataaa gatcttctaa tgaacaatga attcctaccg ttatgtttga ccaatttgaa
     1501 ggccaattat tattctgatt attgatctga ttactattcc aattataatt caatctattt
     1561 aatatatata ataacgaatc cacggtaatt tattagataa acaaatataa tctttattca
     1621 aataaaatta caagtgtgga agcggagaca atgcatgtct tattcgtaga gcgaaggaat
     1681 taaatctaat cttaagttgc gaagcgaacg cttagcaaac ctttggctga gacttattta
     1741 cttctttatg tgttgagcta aaaaggctct cttatgtatt tctataaatt gagcgctctc
     1801 ttgagtggat cgcgcatgga tactggataa gccaaggatt tgagctgcgt aagcggtttt
     1861 gaccctctgg tgggagtcgc gaatgcggct gcggatgtta atgtctgttg gattgggttc
     1921 cctcttgagt ggatcgctca tgggtactga tcagccgaga acttgagctg cgtaagcggt
     1981 tttcaccttt cggtgggaat aacggattcg gcagcggatg ttaatgttta cattatggat
     2041 ttgttattgt caccagaatt ggggttctta tgttatactt gaatttatga cttatatcct
     2101 aaggcattct atgattttgt gtatggctgt tgctatgtgg tgtgtgtgtg tgtgtgtgtg
     2161 tgtgtgtgtg taagtatatg tagtcaggtg ttatactatg gcacatatgc tactatataa
     2221 tttttctgtc tggaatttac tcgattaaat cttaggttgt ttcgctgatt tttattttca
     2281 ttcctaaatc cataatacct atttgcaaat taggctcgaa agtctatatc gtctcgacac
     2341 tttgccagag catttggcaa gtctggtggg tttagggaaa tgtttcggag attggatcgt
     2401 tcaatccaga aataaaattt ctaaaatgtt cctaaattct aaaatgctcc taattttttt
     2461 atccgtttcc ttggttatat agctatcttt tccatatgtg ttgtttactt cgttgtagaa
     2521 ttctgtaatg gttaagcgac cttgcctaag gatgcttaat tctgattcaa agatatggat
     2581 tggtctttta tatttataaa taaatccaat ttggaaagaa ttgcttgata gaagcttgat
     2641 agaaattgtt cgatagaagc ttaccatatg tatattgaaa ataatagggg ccagtcttgg
     2701 gcgtaaaaac gttttaaaac agactggcat agcgtagata gatattatgg tttctgagat
     2761 ctgcatgcta gcggccgcgg acatatgcac acctgcgatc gtagtgcccc aactggggta
     2821 acctttgagt tctctcagtt gggggcgtag ataacttcgt ataatgtatg ctatacgaag
     2881 ttatcgtacg ggatctaatt caattagaga ctggccgctc tagagaggac cggtccgaaa
     2941 gtcgcgtcgt gaacatatgc agtcaattaa ataaacattt attaaccgag ccactgcaca
     3001 aaagctgtta acaaagccat ttggccattt cagaaaatga aaacgttctc aaaaggtgtt
     3061 cgtgagttag ttgtggaagg ggggtgtcga ggggccagca actgcgaccg agagtgtctc
     3121 tgtgtctctg gacctgaaaa aacggtaatt gatggtcttg gccaggacgg cgagtgcagt
     3181 tgttgctttc gaccagcatg gagcccacat gcatttgcag tcgccctctc tctttctggg
     3241 cgtatcgtcc cactcctgac tggatttcac gcatggaact cggtcggcgt cccgtctggc
     3301 ttgctttaca ctatgagaat agtttataat atccggttaa aaagtgtata taaagaactc
     3361 agatgcacaa cgataagcaa attatattgc taaaaaaaat atatataaaa caaaatgtat
     3421 tcatataaca tttagtatag atatcgctaa ttaatcttaa ctattagaaa atttcttttt
     3481 atttcccttt ttcaatatgt ctccaatgag gactcttcat tcaatcttat tcttcaagtg
     3541 tggattcggt tttttcggcg agtcccaggt tccaatccct cccgggccat atacatagta
     3601 aattcgaatt gaattttggc ggcgcgttca ttaatcatta tttcaatcat gaaacaaatg
     3661 tgctcgcttg gtgctgatgc ttgttgttgt tgttcccatt gcgttgtatc ttgtgaaatt
     3721 ttgttggtgt tctgccagcc ccgcatccat aatcccaaac ccaaccacca tccgaaatcc
     3781 ccatccccat ccccagctcc tccttttcgt tggccatctt cgatgcgctt caaagattga
     3841 taatctctgg gatatcttta aatttaatta gtcacattca taacagaccg ccaggcagcg
     3901 agccgtacca aattacatgt tacagcaaac tgagcctcgc ttttagccat gtttatgctc
     3961 ctcccctttt ccatcagatt ttacatgatg ctcccgtccc gcggcttgat atgtgtgaga
     4021 aactgaattc tccggtctat ggtctccggt ttcttctccg gagctgccgt tcgatatttc
     4081 cctggccctt taatgaaaaa tcgccgttgt tactaattat gattgacaca gacgtaattg
     4141 gaaatttgag caaagcttgt cgaccctacc gcttccatct gagccacttc tggcatttcg
     4201 gcttcgactt cggcagtctt caaaaagttt cactaaatta aatgttttta gctcaaacta
     4261 ttcgaaaaga aaaactttct ttgatggata agcgcaagtt ttgaggggat ttatcaagca
     4321 tggtgtgaaa aatatttaaa gaaagttaag tcaattcctg gacggtataa ttgggtcact
     4381 cgataaaaac tcgtagtgta agatataact tatcgaattt tctaggtctt ttaactttta
     4441 actgaaattt atttgaaata aatatattgt agattaataa cgcaacgaaa aataatctta
     4501 atgtctagta tactagtata ctagacatta atatatttaa cttaagctaa acaaagctga
     4561 attattgtaa gggcttgaca aaaagtatat accatatgta ctttaagaac actaagtgtt
     4621 ccatttgttc tatcgttaag tatgtttgtc cgctaagtat ttataaattt ctcattgcaa
     4681 aaatatgata gataacattt tttacaactt accaaatgat ttaatcaaat taattttctc
     4741 aatcaatcct atcattagat gatttttatt ttcgttttgt tgaaatttta ttacagtcat
     4801 tcacaaaatt atggataatt gcggcgagct tatacaagat gaggttcttg aaaacaatta
     4861 tccatttatt gtggctaatt tgatgactta attacggcat tcggaatgac aaatttctag
     4921 tgatatgtta atactttagt ggcaccttta agttattcga tctaaagggc atcttcccag
     4981 agatcttctc actttcttgc gagaactcga agacatggtt ttgctacaaa aatgcgtaaa
     5041 cagccaacat cattaagctt aattttgagg agatttctta agtttttgga gctaatgcgt
     5101 ggcaattagg ggctcatttc ttccaaccga ctggcggcaa aaagcgatcg atggttcgct
     5161 tttagcccga agcttttaaa tggtctacat gcaacatata tcgccgcgat attccgagtc
     5221 cccatcggag gcttcattat ggtgagttgt gcagcgaaat taaatcaatc agagataatc
     5281 tgtcatggta atgggtgcct gtccagttcc agtatcagct tttttgttta ggccccaaag
     5341 cgatcgagtt ggactcattt aagtgattcg tgtaattatt ttaagcagcc gcagtgtaaa
     5401 tttcgttaaa cattcatctc cgcttagact tggagttcat ctaggcccga tttgggcata
     5461 atatgacagg taaacagttg gaaccggtga taaatagtct aagatatttt gaaccacatt
     5521 taattgtttc gggtctctgg gaaggaggga aggtgactgc aaaactttcg attggtattg
     5581 taaatatgac tttaatgact ataaaagtca aaactggctt taattctgag agacacacac
     5641 tctagtggat ctggatctaa ttcaattaga gactaattca attagagcta attcaattag
     5701 gatccaagct tatcgatttc gaaccctcga ccgccggagt ataaatagag gcgcttcgtc
     5761 tacggagcga caattcaatt caaacaagca aagtgaacac gtcgctaagc gaaagctaag
     5821 caaataaaca agcgcagctg aacaagctaa acaatcggcc tcgaaaacga tccaccggtc
     5881 aacatggtgt ccaagggcga ggagctgttc accggcgtgg tgcccatcct ggtggagctg
     5941 gatggcgacg tgaacggcca caagttcagc gtgcgcggcg agggcgaggg cgacgccacc
     6001 aacggcaagc tgaccctgaa gttcatctgc accaccggca agctgcccgt gccctggccc
     6061 accctggtga ccaccctgac ctacggcgtg cagtgcttca gccgctaccc cgatcacatg
     6121 aagcagcacg atttcttcaa gagcgccatg cccgagggct acgtgcagga gcgcaccatc
     6181 agcttcaagg atgacggcac ctacaagacc cgcgccgagg tgaagttcga gggcgatacc
     6241 ctggtgaacc gcatcgagct gaagggcatc gatttcaagg aggatggcaa catcctgggc
     6301 cacaagctgg agtacaactt caacagccac aacgtgtaca tcaccgccga taagcagaag
     6361 aacggcatca aggccaactt caagatccgc cacaatgtgg aggatggctc cgtgcagctg
     6421 gccgatcact accagcagaa cacccccatc ggcgacggcc cagtgctgct gcccgataac
     6481 cactacctga gcacccagag cgtgctgtcc aaggacccca acgagaagcg cgatcacatg
     6541 gtgctgctgg agttcgtgac cgccgccggc atcaccctgg gcatggatga gctgtacaag
     6601 taagcgatcg cctgatcata atcagccata ccacatggcg cgccttgtag aggttttact
     6661 tgctttaagg ccggccaaaa cctcccacac ctccccctga acctgaaaca taaaatgaat
     6721 gttaattaac aattgttgtt gttaacttgt ttattgcagc ttataatggt tacaaataaa
     6781 gcaatagcat cacaaatttc acaaataaag catttttttc actgcattct agttgtggtt
     6841 tgtccaaact catcaatgta tcttacgcag gacggatgga tggaaatggg caaaagcttg
     6901 actggcaaaa atttctctta aaatatagat agtaatatcg atatatccca aaacaatata
     6961 aatacattta gtaacactgt tgttatgtct agcttttttc tttctctgct tcctgcgaca
     7021 actcattcga tcgggcgacc tttgaacata ataaagataa aataataaag ataaaggagc
     7081 agtgcacagt aaaacatccg agacctttct tgtggtttga ttgaactgga cgaaatcgca
     7141 gttccaagaa atttgataat tccatagaaa tgtattaggt tatgggctca gacagctaag
     7201 tatagctctt gttgatatta ctcaattttc atcagaatga aaataggaaa acaaaatatt
     7261 aaagccttag aaggggaaaa atcgtcaatg tgaacatcac gtagtcgtgg cataggggac
     7321 atagggcgct gattagccag tggatatata tttgtggttt tagcttcaat gtgcctacgc
     7381 cacatgagcc gcctgtctag gtgtacgccc aggtatgcta cctcagcagc ttgtggaaca
     7441 ggaatgttgt gtaattctgg gggaaggcag gtctgtcgtt ttagcgtgaa gttagcatat
     7501 ttactttttg tcccgtacgt acgtatgcac cagtcttcaa gccatttttc caccagtagc
     7561 aggaggcagg gtagcttcga tgtttcctcg gttggcgatc tggaacgagt agcgcggtat
     7621 catcgacgaa cgtgtgcgtt gttagctgag agctagtggg taaatgtaca caggatgtat
     7681 acaggatgta gatgataggg gtcagcacgc tgccttgggg gacaccagcg ttgatgttgc
     7741 agtcctggga caaacagttg taagatctta caacgaaggt gcgtttatag agatagaaat
     7801 agtgataagc agttatattt attttcacag gcactgcgta tttctgtcgt gatgcgattt
     7861 tgtcgaaagc caaatagttg cgatagaatt atattgcgct gattcatata aacgcgatga
     7921 ggatttaagt ttatatttgg agctcggtga tctgattttc tgccaatctc tgcgcaggcg
     7981 acgtttttct tagccaagat tgttttgttg tttgtaagcc tgtatggctt ttcaactgct
     8041 tgcggttgct ctaggagatt aaagatgaca cggtagtggt ctgaagatac gtctggcgac
     8101 gattaagatg tgatgagatg acttggaata cttttgacta tcgcaaagtc gatttggtcc
     8161 ggcagtttct tggggtcctc ttgacagtat gtagatcttc ttggaaatac gtagttgagc
     8221 tttttccttg cgttaataat tgtacgagta ttttaaagtt gcttacggct cttccgtcaa
     8281 tcgagttcaa gggcgacaca aaatttattc taaatgcata ataaatactg ataacatctt
     8341 atagtttgta ttatattttg tattatcgtt gacatgtata attttgatat caaaaactga
     8401 ttttcccttt attattttcg agatttattt tcttaattct ctttaacaaa ctagaaatat
     8461 tgtatataca aaaaatcata aataatagat gaatagttta attataggtg ttcatcaatc
     8521 gaaaaagcaa cgtatcttat ttaaagtgcg ttgctttttt ctcatttata aggttaaata
     8581 attctcatat atcaagcaaa gtgacaggcg cccttaaata ttctgacaaa tgctctttcc
     8641 ctaaactccc cccataaaaa aacccgccga agcgggtttt tacgttattt gcggattaac
     8701 gattactcgt tatcagaacc gcccaggggg cccgagctta agactggccg tcgttttaca
     8761 acacagaaag agtttgtaga aacgcaaaaa ggccatccgt caggggcctt ctgcttagtt
     8821 tgatgcctgg cagttcccta ctctcgcctt ccgcttcctc gctcactgac tcgctgcgct
     8881 cggtcgttcg gctgcggcga gcggtatcag ctcactcaaa ggcggtaata cggttatcca
     8941 cagaatcagg ggataacgca ggaaagaaca tgtgagcaaa aggccagcaa aaggccagga
     9001 accgtaaaaa ggccgcgttg ctggcgtttt tccataggct ccgcccccct gacgagcatc
     9061 acaaaaatcg acgctcaagt cagaggtggc gaaacccgac aggactataa agataccagg
     9121 cgtttccccc tggaagctcc ctcgtgcgct ctcctgttcc gaccctgccg cttaccggat
     9181 acctgtccgc ctttctccct tcgggaagcg tggcgctttc tcatagctca cgctgtaggt
     9241 atctcagttc ggtgtaggtc gttcgctcca agctgggctg tgtgcacgaa ccccccgttc
     9301 agcccgaccg ctgcgcctta tccggtaact atcgtcttga gtccaacccg gtaagacacg
     9361 acttatcgcc actggcagca gccactggta acaggattag cagagcgagg tatgtaggcg
     9421 gtgctacaga gttcttgaag tggtgggcta actacggcta cactagaaga acagtatttg
     9481 gtatctgcgc tctgctgaag ccagttacct tcggaaaaag agttggtagc tcttgatccg
     9541 gcaaacaaac caccgctggt agcggtggtt tttttgtttg caagcagcag attacgcgca
     9601 gaaaaaaagg atctcaagaa gatcc
//
