# Supplementary material for: Testing a candidate meiotic drive locus identified by pool sequencing
Source: G3 (Bethesda). 2023 Sep 28;13(11):jkad225. doi: 10.1093/g3journal/jkad225 (PMC10627268; doi:10.1093/g3journal/jkad225)
Supplement: jkad225_Supplementary_Data [file jkad225_supplementary_data.zip › Table_S2_G3-2023-404300.xlsx]

## Sheet: Table 1 DGRP 882 Gfp data
Block	Cross	Flip	#GFP+	#GFP-
1	1	1	84	115
1	1	2	74	77
1	1	3	68	74
1	1	4	50	54
1	1	5	18	23
1	1	6	12	21
1	1	7	7	20
1	1	8	6	1
1	1	9	N/A	N/A
1	1	10	N/A	N/A
1	2	1	63	71
1	2	2	74	72
1	2	3	82	73
1	2	4	56	51
1	2	5	30	27
1	2	6	32	30
1	2	7	28	37
1	2	8	9	14
1	2	9	N/A	N/A
1	2	10	N/A	N/A
1	3	1	63	80
1	3	2	69	102
1	3	3	74	84
1	3	4	88	87
1	3	5	32	39
1	3	6	28	22
1	3	7	16	17
1	3	8	11	8
1	3	9	N/A	N/A
1	3	10	N/A	N/A
1	4	1	53	62
1	4	2	71	84
1	4	3	77	68
1	4	4	75	68
1	4	5	23	20
1	4	6	17	14
1	4	7	13	11
1	4	8	2	2
1	4	9	N/A	N/A
1	4	10	N/A	N/A
1	5	1	68	67
1	5	2	N/A	N/A
1	5	3	58	102
1	5	4	57	64
1	5	5	28	25
1	5	6	23	22
1	5	7	12	9
1	5	8	1	6
1	5	9	N/A	N/A
1	5	10	N/A	N/A
2	1	1	52	76
2	1	2	N/A	N/A
2	1	3	61	69
2	1	4	63	75
2	1	5	32	36
2	1	6	28	29
2	1	7	28	42
2	1	8	12	16
2	1	9	N/A	N/A
2	1	10	N/A	N/A
2	2	1	N/A	N/A
2	2	2	84	91
2	2	3	75	65
2	2	4	60	68
2	2	5	34	44
2	2	6	31	29
2	2	7	22	28
2	2	8	15	22
2	2	9	3	12
2	2	10	4	2
2	3	1	99	104
2	3	2	84	79
2	3	3	85	92
2	3	4	57	39
2	3	5	31	40
2	3	6	42	51
2	3	7	28	22
2	3	8	37	35
2	3	9	15	13
2	3	10	5	8
2	4	1	91	93
2	4	2	72	83
2	4	3	64	64
2	4	4	38	27
2	4	5	36	27
2	4	6	24	21
2	4	7	18	18
2	4	8	20	22
2	4	9	4	3
2	4	10	1	2
2	5	1	84	75
2	5	2	75	65
2	5	3	31	15
2	5	4	30	31
2	5	5	27	27
2	5	6	43	29
2	5	7	40	32
2	5	8	17	25
2	5	9	9	9
2	5	10	0	0
			3463	3678

## Sheet: Table 1 DGRP 129 mCherry data
Block	Cross	Flip	mCherry+	mCherry–
1	1	1	18	20
1	1	2	56	41
1	1	3	41	37
1	1	4	30	24
1	1	5	17	14
1	1	6	21	19
1	1	7	12	15
1	1	8	6	5
1	1	9	5	2
1	1	10	6	4
1	2	1	7	14
1	2	2	40	48
1	2	3	43	43
1	2	4	38	26
1	2	5	16	25
1	2	6	18	15
1	2	7	13	12
1	2	8	5	1
1	2	9	0	4
1	2	10	1	2
1	3	1	8	14
1	3	2	43	46
1	3	3	50	39
1	3	4	37	40
1	3	5	16	22
1	3	6	21	14
1	3	7	12	11
1	3	8	3	4
1	3	9	1	0
1	3	10	1	0
1	4	1	13	8
1	4	2	56	50
1	4	3	37	40
1	4	4	35	33
1	4	5	20	20
1	4	6	15	14
1	4	7	9	9
1	4	8	4	4
1	4	9	1	2
1	4	10	0	0
2	1A	1	9	5
2	1A	2	53	45
2	1A	3	41	43
2	1A	4	33	36
2	1A	5	17	24
2	1A	6	26	23
2	1A	7	11	14
2	1A	8	1	1
2	1A	9	0	2
2	1A	10	0	0
2	1B	1	10	11
2	1B	2	36	36
2	1B	3	32	35
2	1B	4	20	12
2	1B	5	7	8
2	1B	6	3	10
2	1B	7	5	3
2	1B	8	1	0
2	1B	9	0	0
2	1B	10	1	0
2	2	1	18	20
2	2	2	62	46
2	2	3	42	43
2	2	4	28	36
2	2	5	12	19
2	2	6	18	21
2	2	7	6	9
2	2	8	2	1
2	2	9	0	0
2	2	10	0	0
2	3	1	17	19
2	3	2	34	43
2	3	3	31	27
2	3	4	20	17
2	3	5	13	13
2	3	6	14	23
2	3	7	9	7
2	3	8	6	4
2	3	9	1	2
2	3	10	2	2
2	4A	1	8	9
2	4A	2	41	55
2	4A	3	26	23
2	4A	4	13	17
2	4A	5	6	12
2	4A	6	9	8
2	4A	7	0	1
2	4A	8	0	0
2	4A	9	0	0
2	4A	10	0	0
2	4B	1	15	16
2	4B	2	38	37
2	4B	3	22	28
2	4B	4	33	24
2	4B	5	23	22
2	4B	6	22	13
2	4B	7	9	10
2	4B	8	8	6
2	4B	9	2	8
2	4B	10	2	1
			1693	1691

## Sheet: Table 2 data
Rep	Set	Sire	Vial	Flip	Gfp+	mCherry+	Ambiguous, could not score	Gfp+ and Rfp+
1350	A	129	1	1	31	53
1350	A	129	1	2	39	46	2
1350	A	129	1	3	38	30
1350	A	129	2	1	57	43
1350	A	129	2	2	49	49
1350	A	129	2	3	55	65
1351	A	129	1	1	30	44
1351	A	129	1	2	50	42
1351	A	129	1	3	31	21
1351	A	129	2	1	41	52
1351	A	129	2	2	46	51
1351	A	129	2	3	52	62
1351	A	129	3	1	31	46
1351	A	129	3	2	28	16
1351	A	129	3	3	16	18
1351	B	129	1	1	27	35
1351	B	129	1	2	45	20
1351	B	129	1	3	34	39
1351	B	129	2	1	42	57
1351	B	129	2	2	25	28	1
1351	B	129	2	3	17	15
1350	B	882	1	1	46	44
1350	B	882	1	2	40	34
1350	B	882	1	3	35	43
1350	B	882	2	1	47	52
1350	B	882	2	2	45	58
1350	B	882	2	3	26	23
1351	A	882	1	1	31	32
1351	A	882	1	3	50	70
1351	A	882	2	1	32	34
1351	A	882	2	2	24	27
1351	A	882	2	3	38	41
1351	A	882	3	1	39	41
1351	A	882	3	2	24	31	1
1351	A	882	3	3	20	20
1351	B	882	1	1	33	47	3
1351	B	882	1	2	37	49
1351	B	882	1	3	43	48
1351	C	882	1	1	38	48
1351	C	882	1	2	35	57
1351	C	882	1	3	62	43
1351	C	882	2	1	55	41
1351	C	882	2	2	21	13
1351	C	882	2	3	27	31
1350	D	129	1	1	45	46
1350	D	129	1	2	63	48
1350	D	129	1	3	60	49
1350	D	129	1	4	38	44
1350	D	129	1	5	66	66
1350	D	129	1	6	30	52
1350	D	129	1	7	28	40
1350	D	129	1	8	25	34
1350	D	129	1	9	46	53
1350	D	129	1	10	38	45
1350	D	129	1	11	55	62
1350	E	129	1	1	63	59
1350	E	129	1	2	49	51
1350	E	129	1	3	53	70
1350	E	129	1	4	48	48
1350	E	129	1	5	71	59
1350	E	129	1	6	48	44
1350	E	129	1	7	24	31
1350	E	129	1	8	27	31
1350	E	129	1	9	44	42
1350	E	129	1	10	51	43
1350	E	129	1	11	55	57
1350	E	882	1	1	47	36
1350	E	882	1	2	32	50
1350	E	882	1	3	67	63
1350	E	882	1	4	37	42
1350	E	882	1	5	53	52
1350	E	882	1	6	55	51
1350	E	882	1	7	22	24
1350	E	882	1	8	50	49
1350	E	882	1	9	44	55
1350	E	882	1	10	44	57
1350	E	882	1	11	44	52
1351	D	129	1	1	68	82
1351	D	129	1	2	68	67
1351	D	129	1	3	94	66
1351	D	129	1	4	57	50
1351	D	129	1	5	95	109
1351	D	129	1	6	51	62
1351	D	129	1	7	35	58
1351	D	129	1	8	46	41
1351	D	129	1	9	43	43
1351	D	129	1	10	43	55
1351	D	129	1	11	42	52
1351	E	129	1	1	47	51
1351	E	129	1	2	46	42
1351	E	129	1	3	41	65
1351	E	129	1	4	44	41
1351	E	129	1	5	67	64
1351	E	129	1	6	54	50
1351	E	129	1	7	37	41
1351	E	129	1	8	35	26
1351	E	129	1	9	33	38
1351	E	129	1	10	26	33
1351	E	129	1	11	48	54		1
1351	E	882	1	2	57	41
1351	E	882	1	3	48	48
1351	E	882	1	4	41	42
1351	E	882	1	5	44	50
1351	E	882	1	6	51	56
1351	E	882	1	7	25	60
1351	E	882	1	8	37	45
1351	E	882	1	9	48	42
1351	E	882	1	10	47	46
1351	E	882	1	11	42	69
1351	E	882	2	2	44	51
1351	E	882	2	3	45	50
1351	E	882	2	4	45	40
1351	E	882	2	5	65	69
1351	E	882	2	6	40	51
1351	E	882	2	7	36	37
1351	E	882	2	8	24	35
1351	E	882	2	9	43	57
1351	E	882	2	10	41	52
1351	E	882	2	11	50	57
